# Supplementary material for: Melatonin supplementation alleviates cellular damage and physical performance decline induced by an intensive training period in professional soccer players
Source: PLoS One. 2022 Sep 2;17(9):e0273719. doi: 10.1371/journal.pone.0273719 (PMC9439208; doi:10.1371/journal.pone.0273719)
Supplement: S1 File — (XLSX) [file pone.0273719.s001.xlsx]

## Sheet: AOPP
	M/P	participant	BTC	ATC
	P	S1	0.29	0.37			SS	Degr. of	MS	F	p	Partial eta-squared	Non-centrality	Observed power (alpha=0,05)
	P	S2	0.31	0.35		Intercept	4.17316	1	4.17316	2942.3	0	0.99392	2942.3	1
	P	S5	0.3	0.33		GROUP	0.00961	1	0.00961	6.77556	0.0179859	0.273478	6.77556	0.692292
	P	S6	0.31	0.42		Error	0.02553	18	0.00141833
	P	S10	0.32	0.33		STAGE	0.00784	1	0.00784	8.68431	0.00862412	0.325446	8.68431	0.795814
	P	S11	0.29	0.39		STAGE*GROUP	0.02401	1	0.02401	26.5957	6.6163e-05	0.596374	26.5957	0.998173
	P	S15	0.26	0.34		Error	0.01625	18	0.000902778
	P	S20	0.31	0.44
	P	S 23	0.3	0.38
	P	S24	0.31	0.42
Mean			0.3	0.377				GROUP	STAGE	{1}	{2}	{3}	{4}
SD			0.0169967	0.0400139			1	P	BTC		0.000280168	0.642482	0.997309
							2	P	ATC	0.000280168		0.00259406	0.000196861
	M	S3	0.27	0.31			3	M	BTC	0.642482	0.00259406		0.423365
	M	S4	0.28	0.3			4	M	ATC	0.997309	0.000196861	0.423365
	M	S8	0.36	0.29
	M	S9	0.35	0.3
	M	S12	0.3	0.27
	M	S14	0.41	0.33
	M	S17	0.32	0.31
	M	S18	0.26	0.3
	M	S21	0.31	0.24
	M	S22	0.32	0.32
Mean			0.318	0.297
SD			0.0456557	0.0258414

## Sheet: SOD
	M/P	participant	BTC	ATC
	P	S1	677.17	702.16			SS	Degr. of	MS	F	p	Partial eta-squared	Non-centrality	Observed power (alpha=0,05)
	P	S2	795.58	801.79		Intercept	2.46657e+07	1	2.46657e+07	7070.6	0	0.997461	7070.6	1
	P	S5	843.32	709.08		GROUP	25824.7	1	25824.7	7.40282	0.0140176	0.291417	7.40282	0.730232
	P	S6	745.24	798.32		Error	62792.9	18	3488.49
	P	S10	811.89	734.98		STAGE	2489.45	1	2489.45	2.36026	0.141853	0.115925	2.36026	0.307029
	P	S11	771.67	779.22		STAGE*GROUP	20889.5	1	20889.5	19.8054	0.000309099	0.523877	19.8054	0.987532
	P	S15	784.04	746.87		Error	18985.3	18	1054.74
	P	S20	778.88	688.71
	P	S 23	735.2	713.45
	P	S24	805.22	774.36
							GROUP	STAGE	{1}	{2}	{3}	{4}
Mean			774.821	744.894		1	P	BTC		0.203718	0.995104	0.0203563
SD			46.5633	41.4922		2	P	ATC	0.203718		0.371578	0.000684842
						3	M	BTC	0.995104	0.371578		0.00269056
	M	S3	878.03	942.24		4	M	ATC	0.0203563	0.000684842	0.00269056
	M	S4	780.01	839.8
	M	S8	779.65	830.03
	M	S9	726.31	845.67
	M	S12	788.41	838.5
	M	S14	730.63	785.55
	M	S17	815.63	871.88
	M	S18	842.78	841.34
	M	S21	698.21	770.49
	M	S22	759.68	848.67
Mean			779.934	841.417
SD			55.0899	46.4955

## Sheet: CK
	M/P	participant	BTC	ATC
	P	S1	158	164			SS	Degr. of	MS	F	p	Partial eta-squared	Non-centrality	Observed power (alpha=0,05)
	P	S2	159	179		Intercept	1.7292e+06	1	1.7292e+06	232.856	9.66971e-12	0.928246	232.856	1
	P	S5	316	354		GROUP	26794.1	1	26794.1	3.60811	0.0736433	0.166979	3.60811	0.435775
	P	S6	164	322		Error	133669	18	7426.07
	P	S10	244	435		STAGE	16922.5	1	16922.5	10.0913	0.00522343	0.359231	10.0913	0.851611
	P	S11	161	147		STAGE*GROUP	14336.1	1	14336.1	8.54891	0.00906573	0.322006	8.54891	0.789594
	P	S15	195	280		Error	30185.1	18	1676.95
	P	S20	158	312
	P	S23	166	230
	P	S24	222	310
							GROUP	STAGE	{1}	{2}	{3}	{4}
Mean			194.3	273.3		1	P	BTC		0.00227921	0.966955	0.98474
SD			52.449	92.2473		2	P	ATC	0.00227921		0.0237701	0.0304316
						3	M	BTC	0.966955	0.0237701		0.997956
	M	S3	298	234		4	M	ATC	0.98474	0.0304316	0.997956
	M	S4	180	185
	M	S8	202	304
	M	S9	110	118
	M	S12	91	109
	M	S14	146	162
	M	S17	237	221
	M	S18	162	149.74
	M	S21	196	165
	M	S22	182	189
Mean			180.4	183.674
SD			59.8298	58.0169

## Sheet: GGT
	M/P	participant	BTC	ATC
	P	S1	14	17
	P	S2	10	14
	P	S5	11	13
	P	S6	12	16
	P	S10	10	15				SS	Degr. of	MS	F	p	Partial eta-squared	Non-centrality	Observed power (alpha=0,05)
	P	S11	12	17			Intercept	6734.02	1	6734.02	1470.13	0	0.987904	1470.13	1
	P	S15	12	15			GROUP	3.025	1	3.025	0.6604	0.427037	0.0353905	0.6604	0.120197
	P	S20	11	14			Error	82.45	18	4.58056
	P	S23	11	16			STAGE	60.025	1	60.025	49.4485	1.46144e-06	0.73313	49.4485	0.999998
	P	S24	11	14			STAGE*GROUP	15.625	1	15.625	12.8719	0.00210381	0.416945	12.8719	0.923736
							Error	21.85	18	1.21389
Mean			11.4	15.1
SD			1.17379	1.37032
								GROUP	STAGE	{1}	{2}	{3}	{4}
							1	P	BTC		0.000180174	0.794715	0.0834522
							2	P	ATC	0.000180174		0.00285607	0.108676
	M	S3	12	10			3	M	BTC	0.794715	0.00285607		0.105896
	M	S4	12	13			4	M	ATC	0.0834522	0.108676	0.105896
	M	S8	12	15
	M	S9	11	13
	M	S12	13	12
	M	S14	12	11
	M	S17	12	14
	M	S18	14	18
	M	S21	14	16
	M	S22	9	11
Mean			12.1	13.3
SD			1.44914	2.49666

## Sheet: PAL
	M/P	participant	BTC	ATC
	P	S1	74	84
	P	S2	72	77			SS	Degr. of	MS	F	p	Partial eta-squared	Non-centrality	Observed power (alpha=0,05)
	P	S5	74	79		Intercept	245079	1	245079	2184.03	0	0.991826	2184.03	1
	P	S6	78	81		GROUP	50.625	1	50.625	0.451147	0.51032	0.0244509	0.451147	0.0975479
	P	S10	70	82		Error	2019.85	18	112.214
	P	S11	73	74		STAGE	366.025	1	366.025	32.0684	2.26411e-05	0.640492	32.0684	0.999639
	P	S15	76	81		STAGE*GROUP	2.025	1	2.025	0.177415	0.678591	0.00976021	0.177415	0.0684476
	P	S20	76	86		Error	205.45	18	11.4139
	P	S23	73	85
	P	S24	73	75
							GROUP	STAGE	{1}	{2}	{3}	{4}
Mean			73.9	80.4		1	P	BTC		0.00233348	0.868053	0.115421
SD			2.28279	4.11501		2	P	ATC	0.00233348		0.704715	0.955424
						3	M	BTC	0.868053	0.704715		0.00811218
						4	M	ATC	0.115421	0.955424	0.00811218
	M	S3	54	68
	M	S4	77	83
	M	S8	80	84
	M	S9	78	84
	M	S12	84	86
	M	S14	83	92
	M	S17	59	70
	M	S18	79	75
	M	S21	92	100
	M	S22	80	80
Mean			76.6	82.2
SD			11.4717	9.67011

## Sheet: CREA
	M/P	participant	BTC	ATC				SS	Degr. of	MS	F	p	Partial eta-squared	Non-centrality	Observed power (alpha=0,05)
	P	S1	66.6	75.05			Intercept	215272	1	215272	3421.27	0	0.994766	3421.27	1
	P	S2	71.06	69.51			GROUP	5.64752	1	5.64752	0.0897548	0.767921	0.00496164	0.0897548	0.0592867
	P	S5	65.73	71.26			Error	1132.59	18	62.9217
	P	S6	65.48	83.67			STAGE	258.928	1	258.928	13.7949	0.00158784	0.433871	13.7949	0.939393
	P	S10	60.15	81.47			STAGE*GROUP	216.644	1	216.644	11.5421	0.0032102	0.390699	11.5421	0.894593
	P	S11	84.53	82.54			Error	337.858	18	18.7699
	P	S15	78.64	88.75
	P	S20	67.55	85.18
	P	S23	58.36	70.42				GROUP	STAGE	{1}	{2}	{3}	{4}
	P	S24	70.55	78.23			1	P	BTC		0.00061424	0.53071	0.441109
							2	P	ATC	0.00061424		0.19693	0.254718
Mean			68.865	78.608			3	M	BTC	0.53071	0.19693		0.995961
SD			7.90957	6.76543			4	M	ATC	0.441109	0.254718	0.995961
	M	S3	79.08	78.88
	M	S4	81.32	82.98
	M	S8	73.34	72.66
	M	S9	69.63	68.11
	M	S12	68.34	68.44
	M	S14	72.72	73.72
	M	S17	76.98	70.2
	M	S18	62.26	68.46
	M	S21	71.83	76.78
	M	S22	72.18	71.79
Mean			72.768	73.202
SD			5.49895	4.98119

## Sheet: Ur
	M/P	participant	BTC	ATC			SS	Degr. of	MS	F	p	Partial eta-squared	Non-centrality	Observed power (alpha=0,05)
	P	S1	5.2	6.1		Intercept	627.264	1	627.264	627.09	1.88738e-15	0.972097	627.09	1
	P	S2	3.8	5.4		GROUP	4.761	1	4.761	4.75968	0.0426357	0.209128	4.75968	0.541694
	P	S5	2.8	6.1		Error	18.005	18	1.00028
	P	S6	3.2	4.1		STAGE	19.044	1	19.044	51.3085	1.13922e-06	0.740292	51.3085	0.999999
	P	S10	2.5	4.4		STAGE*GROUP	0.225	1	0.225	0.606197	0.446339	0.0325804	0.606197	0.114303
	P	S15	3	4.2		Error	6.681	18	0.371167
	P	S11	4	5.5
	P	S20	3.3	4.3
	P	S23	4.2	5.4			GROUP	STAGE	{1}	{2}	{3}	{4}
	P	S24	3.4	5.2		1	P	BTC		0.000305606	0.474663	0.265282
Mean			3.54	5.07		2	P	ATC	0.000305606		0.000179055	0.128669
SD			0.787683	0.766014		3	M	BTC	0.474663	0.000179055		0.00152543
						4	M	ATC	0.265282	0.128669	0.00152543
	M	S3	2.4	4.3
	M	S4	4.9	5.4
	M	S8	3	3.7
	M	S9	3.7	3.9
	M	S12	3.6	4.6
	M	S14	3	4.5
	M	S17	2.8	4.3
	M	S18	2.1	2.9
	M	S21	2	5.6
	M	S22	2.5	3.1
Mean			3	4.23
SD			0.876863	0.875658

## Sheet: PT
	M/P	participant	BTC	ATC			SS	Degr. of	MS	F	p	Partial eta-squared	Non-centrality	Observed power (alpha=0,05)
	P	S1	70.5	74.6		Intercept	210556	1	210556	10541.5	0	0.998295	10541.5	1
	P	S2	69.6	70.3		GROUP	124.221	1	124.221	6.21911	0.0225966	0.256785	6.21911	0.655178
	P	S5	71	73.7		Error	359.533	18	19.9741
	P	S6	70.4	64.2		STAGE	0.559323	1	0.559323	0.0396602	0.844379	0.0021985	0.0396602	0.0540914
	P	S10	74.2	73.9		STAGE*GROUP	0.0442225	1	0.0442225	0.00313571	0.955961	0.000174176	0.00313571	0.0503228
	P	S11	68.6	71.1		Error	253.851	18	14.1029
	P	S15	73.96	75.23
	P	S20	72.3	66.7
	P	S23	68.74	66.42
	P	S24	70.12	70.24			GROUP	STAGE	{1}	{2}	{3}	{4}
						1	P	BTC		0.9979	0.257929	0.299327
Mean			70.942	70.639		2	P	ATC	0.9979		0.194138	0.228348
SD			1.96836	3.8302		3	M	BTC	0.257929	0.194138		0.99965
						4	M	ATC	0.299327	0.228348	0.99965
	M	S3	65.7	77.1
	M	S4	75.7	72.9
	M	S8	76.7	74.6
	M	S9	72.1	68.5
	M	S12	77.1	74.7
	M	S14	84.3	74.6
	M	S17	74.3	86
	M	S18	69.8	67.6
	M	S21	74.4	74.5
	M	S22	73.9	71.8
Mean			74.4	74.23
SD			4.88399	5.075

## Sheet: CHOL T
	M/P	participant	BTC	ATC			SS	Degr. of	MS	F	p	Partial eta-squared	Non-centrality	Observed power (alpha=0,05)
	P	S1	3.38	3.52		Intercept	470.802	1	470.802	1003.14	0	0.982373	1003.14	1
	P	S2	3.78	3.81		GROUP	0.522123	1	0.522123	1.11249	0.305494	0.0582075	1.11249	0.169876
	P	S5	3.43	3.66		Error	8.44791	18	0.469328
	P	S6	3.29	2.55		STAGE	0.0469225	1	0.0469225	0.468828	0.502249	0.0253848	0.468828	0.0994498
	P	S10	2.84	3.14		STAGE*GROUP	0.0164025	1	0.0164025	0.163886	0.690374	0.00902264	0.163886	0.0670282
	P	S11	3.59	3.63		Error	1.80152	18	0.100085
	P	S15	3.56	3.52
	P	S20	3.26	2.52
	P	S23	3.55	3.25
	P	S24	3.03	3.02			GROUP	STAGE	{1}	{2}	{3}	{4}
						1	P	BTC		0.866778	0.859347	0.907296
Mean			3.371	3.262		2	P	ATC	0.866778		0.605263	0.676553
SD			0.279621	0.454406		3	M	BTC	0.859347	0.605263		0.997208
						4	M	ATC	0.907296	0.676553	0.997208
	M	S3	3.56	4.49
	M	S4	3.45	3.25
	M	S8	3.58	3.15
	M	S9	3.9	3.82
	M	S12	3.34	2.99
	M	S14	3.82	3.37
	M	S17	3.36	4.2
	M	S18	2.54	2.19
	M	S21	4.57	4.71
	M	S22	3.47	3.14
Mean			3.559	3.531
SD			0.511283	0.769898

## Sheet: HDL
	M/P	participant	BTC	ATC			SS	Degr. of	MS	F	p	Partial eta-squared	Non-centrality	Observed power (alpha=0,05)
	P	S1	1.22	1.53		Intercept	57.9365	1	57.9365	545.31	6.55032e-15	0.968046	545.31	1
	P	S2	0.83	0.93		GROUP	0.729	1	0.729	6.8615	0.0173736	0.275989	6.8615	0.697731
	P	S5	1.37	1.4		Error	1.91241	18	0.106245
	P	S6	0.88	0.86		STAGE	0.10404	1	0.10404	8.2495	0.0101355	0.314273	8.2495	0.775266
	P	S10	1.02	1.25		STAGE*GROUP	0.00025	1	0.00025	0.0198229	0.889596	0.00110006	0.0198229	0.0520425
	P	S11	0.88	0.97		Error	0.22701	18	0.0126117
	P	S15	0.86	0.88
	P	S20	0.92	0.9
	P	S23	1.14	1.3			GROUP	STAGE	{1}	{2}	{3}	{4}
	P	S24	1.08	1.15		1	P	BTC		0.250452	0.10024	0.0123565
						2	P	ATC	0.250452		0.43128	0.0837719
Mean			1.02	1.117		3	M	BTC	0.10024	0.43128		0.181311
SD			0.179938	0.242398		4	M	ATC	0.0123565	0.0837719	0.181311
	M	S3	1.25	1.76
	M	S4	1.14	1.13
	M	S8	1.34	1.3
	M	S9	1.31	1.25
	M	S12	1.04	1.06
	M	S14	1.16	1.3
	M	S17	1.29	1.7
	M	S18	1.28	1.35
	M	S21	1.89	1.95
	M	S22	1.15	1.12
Mean			1.285	1.392
SD			0.232343	0.304295

[truncated: 8 more sheets: LDL, TRYG, GLUC, SJ, CMJ, 5JT, TTEST, 20 m]
